# Supplementary material for: Genome size variation in deep-sea amphipods
Source: R Soc Open Sci. 2017 Sep 13;4(9):170862. doi: 10.1098/rsos.170862 (PMC5627123; doi:10.1098/rsos.170862)
Supplement: Flow Cytometry Data [file rsos170862supp5.zip]

Archive with 74 entries (74 files):
- Flow Cytometry Raw Data/Specimen_001_111 PI CEN_016.fcs
- Flow Cytometry Raw Data/Specimen_001_111 PI_015.fcs
- Flow Cytometry Raw Data/Specimen_001_111 un_014.fcs
- Flow Cytometry Raw Data/Specimen_001_151  PI CEN_019.fcs
- Flow Cytometry Raw Data/Specimen_001_151  PI_018.fcs
- Flow Cytometry Raw Data/Specimen_001_151 un_017.fcs
- Flow Cytometry Raw Data/Specimen_001_203 PI CEN_010.fcs
- Flow Cytometry Raw Data/Specimen_001_203 PI_009.fcs
- Flow Cytometry Raw Data/Specimen_001_203 un_008.fcs
- Flow Cytometry Raw Data/Specimen_001_22 PI CEN_004.fcs
- Flow Cytometry Raw Data/Specimen_001_22 PI_003.fcs
- Flow Cytometry Raw Data/Specimen_001_22 un_002.fcs
- Flow Cytometry Raw Data/Specimen_001_23 PI CEN_040.fcs
- Flow Cytometry Raw Data/Specimen_001_23 PI_039.fcs
- Flow Cytometry Raw Data/Specimen_001_23 un_038.fcs
- Flow Cytometry Raw Data/Specimen_001_248 PI CEN_043.fcs
- Flow Cytometry Raw Data/Specimen_001_248 PI_042.fcs
- Flow Cytometry Raw Data/Specimen_001_248 un_041.fcs
- Flow Cytometry Raw Data/Specimen_001_254 PI CEN_025.fcs
- Flow Cytometry Raw Data/Specimen_001_254 PI_024.fcs
- Flow Cytometry Raw Data/Specimen_001_254 un_023.fcs
- Flow Cytometry Raw Data/Specimen_001_28 PI CEN_013.fcs
- Flow Cytometry Raw Data/Specimen_001_28 PI_012.fcs
- Flow Cytometry Raw Data/Specimen_001_28 un_011.fcs
- Flow Cytometry Raw Data/Specimen_001_312 PI CEN_022.fcs
- Flow Cytometry Raw Data/Specimen_001_312 PI_021.fcs
- Flow Cytometry Raw Data/Specimen_001_312 un_020.fcs
- Flow Cytometry Raw Data/Specimen_001_327 PI CEN_037.fcs
- Flow Cytometry Raw Data/Specimen_001_327 PI_036.fcs
- Flow Cytometry Raw Data/Specimen_001_327 un_035.fcs
- Flow Cytometry Raw Data/Specimen_001_333 PI CEN_019.fcs
- Flow Cytometry Raw Data/Specimen_001_333 PI_018.fcs
- Flow Cytometry Raw Data/Specimen_001_333 un_017.fcs
- Flow Cytometry Raw Data/Specimen_001_357 st CEN_004.fcs
- Flow Cytometry Raw Data/Specimen_001_357 st_003.fcs
- Flow Cytometry Raw Data/Specimen_001_357 un_002.fcs
- Flow Cytometry Raw Data/Specimen_001_37 PI CEN_031.fcs
- Flow Cytometry Raw Data/Specimen_001_37 PI_030.fcs
- Flow Cytometry Raw Data/Specimen_001_37 un_029.fcs
- Flow Cytometry Raw Data/Specimen_001_59 PI CEN_034.fcs
- Flow Cytometry Raw Data/Specimen_001_59 PI_033.fcs
- Flow Cytometry Raw Data/Specimen_001_59 un_032.fcs
- Flow Cytometry Raw Data/Specimen_001_69 PI CEN_013.fcs
- Flow Cytometry Raw Data/Specimen_001_69 PI_012.fcs
- Flow Cytometry Raw Data/Specimen_001_69 un_011.fcs
- Flow Cytometry Raw Data/Specimen_001_81 PI CEN_016.fcs
- Flow Cytometry Raw Data/Specimen_001_81 PI_015.fcs
- Flow Cytometry Raw Data/Specimen_001_81 un_014.fcs
- Flow Cytometry Raw Data/Specimen_001_85 PI CEN_028.fcs
- Flow Cytometry Raw Data/Specimen_001_85 PI_027.fcs
- Flow Cytometry Raw Data/Specimen_001_85 un_026.fcs
- Flow Cytometry Raw Data/Specimen_001_93 PI CEN_007.fcs
- Flow Cytometry Raw Data/Specimen_001_93 PI_006.fcs
- Flow Cytometry Raw Data/Specimen_001_93 un_005.fcs
- Flow Cytometry Raw Data/Specimen_001_CEN PI_001 (2).fcs
- Flow Cytometry Raw Data/Specimen_001_CEN PI_001.fcs
- Flow Cytometry Raw Data/Specimen_001_f11 PI CEN_046.fcs
- Flow Cytometry Raw Data/Specimen_001_f11 PI_045.fcs
- Flow Cytometry Raw Data/Specimen_001_f11 un_044.fcs
- Flow Cytometry Raw Data/Specimen_001_f13 un PI CEN_049.fcs
- Flow Cytometry Raw Data/Specimen_001_f13 un PI_048.fcs
- Flow Cytometry Raw Data/Specimen_001_f13 un_047.fcs
- Flow Cytometry Raw Data/Specimen_001_f78 PI CEN_007.fcs
- Flow Cytometry Raw Data/Specimen_001_f78 PI_006.fcs
- Flow Cytometry Raw Data/Specimen_001_f78 un_005.fcs
- Flow Cytometry Raw Data/Specimen_001_f88 PI CEN_022.fcs
- Flow Cytometry Raw Data/Specimen_001_f88 PI_021.fcs
- Flow Cytometry Raw Data/Specimen_001_f88 un_020.fcs
- Flow Cytometry Raw Data/Specimen_001_f92 PI CEN_025.fcs
- Flow Cytometry Raw Data/Specimen_001_f92 PI_024.fcs
- Flow Cytometry Raw Data/Specimen_001_f92 un_023.fcs
- Flow Cytometry Raw Data/Specimen_001_Prev PI CEN_010.fcs
- Flow Cytometry Raw Data/Specimen_001_Prev PI_009.fcs
- Flow Cytometry Raw Data/Specimen_001_Prev un_008.fcs
